# Supplementary material for: Epicardial Adipose Tissue Thickness Is Related to Plaque Composition in Coronary Artery Disease
Source: Diagnostics (Basel). 2022 Nov 17;12(11):2836. doi: 10.3390/diagnostics12112836 (PMC9689801; doi:10.3390/diagnostics12112836)
Supplement: Supplementary file 1 [file diagnostics-12-02836-s001.zip]

Archive with 1 entries (1 files):
- diagnostics-2011787-supplementary.pdf
